# Supplementary material for: High Resolution Episcopic Microscopy for Qualitative and Quantitative Data in Phenotyping Altered Embryos and Adult Mice Using the New “Histo3D” System
Source: Biomedicines. 2021 Jul 1;9(7):767. doi: 10.3390/biomedicines9070767 (PMC8301480; doi:10.3390/biomedicines9070767)
Supplement: Supplementary file 1 [file biomedicines-09-00767-s001.zip]

Archive with 10 entries (10 files):
- Video_S1_brain.mpg
- video_S10_genou-adult.mpg
- Video_S2_ventricle.mpg
- Video_S3_nerves_emb.mpg
- Video_S4_nerves_brain.mpg
- Video_S5_uro_11.mpg
- Video_S6_uro_12.mpg
- Video_S7_uro_13.mpg
- Video_S8_uro_14.mpg
- Video_S9_aorta_adult.mpg
